# Supplementary material for: Strategic interaction of original equipment manufacturers between outsourcing and purchasing in a quality-differentiated market
Source: PLoS One. 2022 Jan 18;17(1):e0262678. doi: 10.1371/journal.pone.0262678 (PMC8765668; doi:10.1371/journal.pone.0262678)
Supplement: S1 Code — (TXT) [file pone.0262678.s002.txt]

The follwing codes can be copied in Mathematics (11.0 version or higher versions) to run them.
(**) is the annotation method of Mathematics.

*******************************************************
(*Solving inverse demand functions by continuous demand equations*)
Solve[{Q1 == a - P1 + P2*\[Alpha] + q - \[Alpha]*1,Q2 == a - P2 + P1*\[Alpha] + 1 - q*\[Alpha]}, {P1, P2}]

(*Typing all functions*)
P1 = (Q1 + Q2 \[Alpha] - a (1 + \[Alpha]) + q (-1 + \[Alpha]^2))/(-1 + \[Alpha]^2);  (*inverse demand function of "P1"*)
P2 = (-1 + Q2 - a (1 + \[Alpha]) + \[Alpha] (Q1 + \[Alpha]))/(-1 + \[Alpha]^2);  (*inverse demand function of "P2"*)
\[Pi]1 = (P1 - w1)*Q1 - k;   (*M1's profit*)
\[Pi]2 = (P2 - w2)*Q2;  (*M2's profit*)
\[Pi]3 = (w1- c*(q^2))*Q1 + (w2 - c - m)*Q2;  (*CM's profit*)

(*Verify concave property*)
D[\[Pi]2, {Q2, 2}]
D[\[Pi]1, {Q1, 2}]

(*Solving optimal response functions of Q1 and Q2*)
Solve[{D[\[Pi]2, Q2] == 0, D[\[Pi]1, Q1] == 0}, {Q1, Q2}]

(*Typing the optimal response functions of Q1 and Q2*)
Q1 = ((1 + \[Alpha]) (a (-2 + \[Alpha]) + (-1 + \[Alpha]) (2 q - 2 w1 + (-1 + w2) \[Alpha])))/(-4 + \[Alpha]^2);
Q2 = ((1 + \[Alpha]) (a (-2 + \[Alpha]) - (-1 + \[Alpha]) (-2 + 2 w2 + q \[Alpha] - w1 \[Alpha])))/(-4 + \[Alpha]^2);

(*Verify that hessian matrix is negative definite*)
D[\[Pi]3, {{w1, w2}, 2}]

(*Solving optimal response function of w1 and w2*)
Solve[{D[\[Pi]3, w1] == 0, D[\[Pi]3, w2] == 0}, {w1, w2}]

(*Typing the optimal response function of w1 and w2*)
w1 = 1/2 (q + c q^2 - a/(-1 + \[Alpha]));
w2 = 1/2 (1 + c + m - a/(-1 + \[Alpha]));

(*Verify concave property*)
D[\[Pi]1, {q, 2}]

(*Solving optimal quality level of q*)
Solve[D[\[Pi]1, q] == 0, q]

(*Typing the optimal quality level*)
q = 1/(2 c);

(*Show the optimal decisions and benefits of M1, M2 and CM*)
\[Pi]1 // FullSimplify
\[Pi]2 // FullSimplify
\[Pi]3 // FullSimplify
P1 // FullSimplify
P2 // FullSimplify
w1 // FullSimplify
w2 // FullSimplify
